# Supplementary material for: In Search of a Target Gene for a Desirable Phenotype in Aquaculture: Genome Editing of Cyprinidae and Salmonidae Species
Source: Genes (Basel). 2024 Jun 1;15(6):726. doi: 10.3390/genes15060726 (PMC11202958; doi:10.3390/genes15060726)
Supplement: Supplementary file 1 [file genes-15-00726-s001.zip]

Archive with 1 entries (1 files):
- genes-3004487-supplementary.pdf
